# Supplementary material for: Expression of Two Rye CENH3 Variants and Their Loading into Centromeres
Source: Plants (Basel). 2021 Sep 28;10(10):2043. doi: 10.3390/plants10102043 (PMC8538535; doi:10.3390/plants10102043)
Supplement: Supplementary file 1 [file plants-10-02043-s001.zip]

Archive with 5 entries (5 files):
- Figure S1.pdf
- Figure S2.pdf
- Table S1.pdf
- Table S2.pdf
- Video S1.avi
